# Supplementary material for: Pregnancy dedifferentiates memory CD8+ T cells into hypofunctional cells with exhaustion-enriched programs
Source: JCI Insight. 2024 May 21;9(13):e176381. doi: 10.1172/jci.insight.176381 (PMC11383355; doi:10.1172/jci.insight.176381)
Supplement: Supporting data values [file jciinsight-9-176381-s151.xlsx]

## Sheet: Preg Litter Sizes Fig1
	Naive	SkinTx
Nov	9	8
	2	8
	3	6
	9	8
	8
	9
Jan	8	10
	10	1
	4	7
		6
Feb	4	10
	10	10
	11	7
	11	10
		11
	7	7
	3	5
	4	9
	9	10
		8
		11
		7
		8
May	10	7
	3	8
	11	8
	9	8
	6	8
	8	8
	10	6
	10	7
		10
		7
		6
	12	10
	2	11
	9	11
	10	9
	8	10
	10	8
		9

## Sheet: Preg Success Rates Fig1
	Naive	SkinTx
Nov '19	100	0
	100	0
	100	0
	100	100
	100	100
	100	100
		100
Jan '20	100	100
	100	100
	100	100
	0	100
		0
		0
Feb '20	100	100
	100	100
	100	100
	0	100
		100
		0
	100	100
	100	100
	100	100
	100	100
May '20	100	100
	100	100
	100	100
	100	100
	100	100
	100	100
	100	100
	100	100
		100
		100
		100
		0
Jan '21		100
		100
		100
		100
		100
		100
March '21		100
		100
		100
		100
May/Jun '21	100	100
	100	100
	100	100
	100	100
	100
	100
	100
	100
	0

## Sheet: Total OVA Count Fig1
	N	N+P	S	S+P
	55	238	743	21522
	75	335	2738	10622
	62	679	2849	3972
	47		2496	186414
	73		4206
	71
	169
	183
0405	1518	2110	2361	1186
	1530	1120	1682	1002
	702
0509	142		1827
	212		1150
	282
	224
	189
	210
0716 (NPP/2PP)	4196		4743
	2415		4000
0919/23	763	788	5125	31866
	993	1281	3891	12950
	1027	1281	5720	16523
	738	1559	4349	43074
	526	1144	4496	20292
	725		2010	39639
	1133			33974
	958			26370
	774			24605
	975			32057
	726			16950
	851
	776
	702
101220		3448	9215	41184
		2670	15419	15371
		4224	16538
		5008
		4317
		4478
0625+070122	269	503	2235	16999
	255	553	2699	31404
	291	542	2684	17137
	257	327	1896	58757
	233		2325	19262
	204
	215
	235
	204
	200
	298
	279
	270

## Sheet: Pheno 1 Cluster Graph Fig1
	Cluster 1	Cluster 1	Cluster 2	Cluster 2	Cluster 3	Cluster 3	Cluster 4	Cluster 4	Cluster 5	Cluster 5	Cluster 6	Cluster 6	Cluster 7	Cluster 7
N	77.2		13.2		5		0.75		0.25		3.5		0
N+P	50.2		7.5		2.75		12		20.8		5		1.75
S	13		2.5		1.75		78		1.25		3.25		0.25
S+P	1		0.5		1		31.8		25.8		2.5		37.5

## Sheet: MarkerMed Fluor. Intensity Fig1
Sample	Ki67	CD127	CD44	CD62L	FR4	CD73	PD1	CTLA4	Lag3	TIGIT	Tim3
2W 0320 N1	13838	2243	209	13582	2037	4750	2427	22610	429	744	575
2W 0320 N2	12010	2022	855	15123	995	2981	1461	20617	540	656	429
2W 0320 N3	12700	2386	767	16284	2848	5353	1919	19720	761	878	273
2W 0320 N4	8588	1731	435	8128	448	5799	1872	18288	482	849	732
2W 0320 N5	14395	2274	174	11946	2016	4759	1847	33011	826	1397	139
2W 0320 N6	11850	2218	937	17583	2058	5004	2472	18479	662	750	855
2W 0320 N7	13152	2280	656	15615	1261	5280	2287	24783	522	849	785
2W 0320 N8	12103	2188	1048	14979	2338	4875	2279	20529	867	720	867
0405 N1	16813	2071	-1426	5845	1224	1705	168	28976	1284	168	-867
0405 N2	12886	1931	-1284	7298	1395	2260	360	23106	1361	197	-715
0405 N3	9212	1498	-1272	10890	1690	2322	418	19309	1474	151	-651
0919 N1	24032	2986	389	14441	823	3910	2718	36313	884	569	651
0919 N2	22857	2638	348	3162	1563	4530	2649	25552	1349	639	831
0919 N3	27023	3009	261	12822	765	4219	3238	35774	943	680	1013
0919 N4	22906	2749	197	13434	1349	3223	2521	29918	1361	552	738
0919 N5	17876	2516	290	16153	946	4244	2784	24280	896	505	948
0919 N6	17119	2190	453	14649	917	3016	2709	21361	990	511	943
0919 N7	25846	3015	75.4	-2518	801	3526	3437	33644	1042	645	1231
0923 N1	23564	2391	-984	11605	910	1145	3935	36931	267	-145	907
0923 N2	27023	2190	-808	10824	1312	816	3783	34530	342	-98.6	773
0923 N3	35560	3246	-1314	9604	1085	1929	2983	52493	302	-517	46.4
0923 N4	20313	2008	-267	12318	1136	1712	3347	27833	557	-11.6	767
0923 N5	25903	2418	-441	11964	1422	1524	3729	34084	534	34.8	814
0923 N6	16841	1939	-470	13330	1305	2633	3342	23529	470	441	913
0923 N7	16738	1743	-226	13883	932	1705	3110	21918	476	168	796
1012 N1	27437	3622	-581	16364	939	4735	2727	57027	1007	1095	779
1012 N2	20264	2040	75.4	18725	1019	3302	2318	26951	1013	785	948
1012 N3	27634	2875	-406	19330	1246	4198	2555	43231	1178	890	925
Average (Naïve)	19160.1	2372.04	-82.4714	12405.8	1313.57	3409.11	2478.39	29099.9	814.964	503.629	587.336
189 SYNSAPPD-1	28265	2010	15342	5119	5732	12097	6144	27760	1737	1480	313
190 SYNSAPPD0	23056	1278	15074	1834	9681	14964	7411	23564	2436	1266	493
191 SYNAPPD0	19269	1713	14766	3832	11011	13698	8232	30047	2089	1707	511
170 SYNSAPPD2	30373	2746	-2505	2644	704	4162	46.4	47800	1207	174	-1623
172 SYNSAPPD1	9919	2071	-1036	2810	1200	3807	522	17190	1420	232	-633
377 N3PPD2	10576	2588	1131	13063	1349	9108	4501	13927	1260	522	1001
379 N2PPD1	31453	3790	2530	8647	1297	6994	4862	47982	1083	773	389
381 N3PPD3	24565	2179	1184	3417	1275	4039	4246	31486	621	116	75.4
382 N3PPD3	32935	2694	2449	2581	1862	5125	6267	38932	1025	11.6	-296
383 N3PPD2	21702	2369	703	5359	1129	5320	4643	28698	651	92.8	162
376 N2PPD5	27388	3608	40.6	17382	1121	5512	2695	54493	1237	960	878
378 N3PPD5	20999	2650	325	17156	1165	6222	2759	29221	931	750	1125
738 SynSAPPD-1	16605	2682	145	19460	1143	5309	2631	24841	1178	703	1072
739 SynSAPPD2	12261	2016	-11.6	14237	1548	5954	2657	20195	1379	691	1113
740 SynSAPPD1	27437	3057	-69.6	12902	990	5005	2823	44239	1154	925	984
741 SynSAPPD2	29434	3235	-133	16390	1165	4997	2669	51777	1331	960	861
Average (NPP)	22889.8	2542.88	3120.9	9177.06	2648.25	7019.56	3944.28	33259.5	1296.19	710.212	401.587
182 ALSUB	101158	4573	23818	1955	758	11567	2722	27760	284	966	302
183 ALSUB	69357	5054	20161	726	740	9761	2805	18288	232	826	371
184 ALSUB	57760	4681	17184	1665	1000	10649	2348	16137	336	651	209
186 ALSUB	142409	2374	19233	1083	462	8025	2078	19513	371	750	267
187 ALSUB	110261	3533	20751	1266	673	7711	2092	19108	267	808	284
167 ALSUB	19718	2392	255	3229	915	4739	540	24404	843	215	-691
168 ALSUB	16701	2268	-668	8140	1171	3067	476	25113	1172	197	-791
0919 AlSUB 1	145083	3901	25105	209	-375	6165	1886	25507	552	302	-168
0919 AlSUB 2	178692	3410	25061	-17.4	-418	5856	2055	30136	668	348	-209
0919 AlSUB 3	126080	2856	22107	162	-310	4871	2150	20680	517	203	-157
0923 AlSUB 1	128093	3363	20298	-756	454	5301	2143	25193	360	128	-302
0923 AlSUB 2	271733	3147	19591	-1486	-447	3768	1788	42330	244	-232	-627
0923 AlSUB 3	83969	3136	18509	2120	714	5958	2328	27095	424	-23.2	-244
AlSUB 667	108185	2920	20332	2855	288	4604	2194	33335	808	767	220
AlSUB 670	108185	1894	19427	2212	209	3917	2518	25372	843	849	220
AlSUB 671	108185	2644	19724	2046	-187	4751	2405	37561	738	954	128
Average (SUB)	110973	3259.12	18180.5	1588.04	352.938	6294.38	2033	26095.8	541.188	481.8	-74.25
176 ALSAPPD0	42980	598	10224	808	2170	3894	7217	20793	1557	1617	284
178 ALSAPPD-1	34020	470	8596	966	3452	5779	9067	20356	2274	2644	371
180 ALSAPPD-1	23461	808	14103	1492	5743	7164	12568	25336	2218	3747	418
181 ALSAPPD0	38610	139	2791	756	628	2431	3270	8431	534	773	319
159 ALSAPPD1	12751	1575	-686	738	2334	3178	517	19887	2175	400	-686
161 ALSAPPD2	11115	2065	-1290	7495	1597	3588	331	21425	1737	168	-662
51 AlSA3PPD3	64469	813	12862	203	1041	2156	7089	19427	1349	1361	-52.2
52 AlSA3PPD0	54428	1529	20025	-2028	3608	3343	8404	36931	1641	1635	-499
53 AlSA3PPD2	57904	1161	18114	197	2396	1692	9834	25417	1653	2386	-110
84 AlSA3PPD2	101952	1002	15171	-302	1408	2498	7529	22183	1166	1462	-162
85 AlSA2PPD1	70240	1875	14789	-1355	939	3666	5297	28084	826	552	-470
86 AlSA3PPD1	29372	761	11224	750	3851	2625	17143	20264	2946	4512	75.4
89 AlSA2PPD1	48978	1347	17935	-1677	3353	1444	9697	33957	1551	1810	-488
149 AlSA3PPD0	43604	624	11156	1083	3949	1753	23931	20575	2638	5487	249
173 AlSA3PPD3	85934	1336	20610	-418	1327	1000	8657	30082	1166	1864	-203
174 AlSA2PPD3	133629	3650	30191	-2727	1275	3855	7228	65841	913	1036	-546
175 AlSA2PPD1	40777	1691	21216	162	5504	5180	11844	36862	2380	2746	-34.8
728 AlSAPPD2	79178	738	12394	1480	2273	2010	6470	18819	1955	1462	244
730 AlSAPPD1	38566	342	7473	1605	2647	2077	14766	15441	3322	4031	470
Average (SPP)	53261.5	1185.47	12994.6	485.684	2605	3122.79	8992.58	25795.3	1789.53	2089.11	-78.0316

## Sheet: Pheno Panel 1 Fig1 Percent 1
	N	N	N	N	N	N	N	N	N	N	N	N	N	N	N	N	N	N	N	N	N	N	N	N	N	N	N	N	N	N	N	N	N	N	N	N	N	N	N	N	N	N+P	N+P	N+P	N+P	N+P	N+P	N+P	N+P
Ki67	12.1	2.56	4	0	18.2	2.38	3.77	4.24		2.5	2.49	2.33		4.3	8.14	22.5	5.7	15.9	6.13		21.7	3.06		13.6	12.3	16.1	8.72	3.64	6.1	15.8	10.2	20.2	38	6.75	15.6	3.46	2.46					29.9	17.8	11		28.4	3.52		7.19
CD127	21.2	7.69	16	0	36.4	19	23.6	18.6		2.14	0.62	1.16		4.3	4.65	4.65	5.06	1.32	5.52		28.2	10.3		25.2	17.9	21.8	20.5	11.7	10.4	24.6	8.52	4.62	20.5	5.97	8.75	6.71	3.69					24.8	10.7	13.1		11.7	4.61		24.3
FR4	21.2	10.3	20	20	0	28.6	16	28		22.6	18.5	24.4		12.9	12.8	14	17.7	9.93	22.7		14.3	16.6		17.3	21.3	14.2	19.1	15	14.6	11	11.7	21	8.97	17.9	20.9	19.5	11.8					52.1	58.9	61.2		12.2	20.9		24.3
CD73	51.5	38.5	48	53.3	45.5	52.4	50.9	48.3		22.1	25.9	22.1		36.6	22.7	27.9	24.1	12.6	22.1		13	19.7		28.9	32.2	26.6	23.2	26.3	22.6	25	11.2	8.82	8.55	14.8	11.6	21.9	15					74.4	80.2	80.4		32.5	31.7		59.6
[truncated: 115 more columns]

## Sheet: RNASeq LeadingEdge Counts
	Na√Øve	Na√Øve	Na√Øve	Na√Øve	Na√Øve	Na√Øve	Na√Øve	Na√Øve	Na√Øve	Na√Øve	Na√Øve	Na√Øve	N+P C5	N+P C5	N+P C5	N+P C5	N+P C5	N+P C5	N+P C5	N+P C5	N+P C5	N+P C5	N+P C5	N+P C5	Sensitized	Sensitized	Sensitized	Sensitized	Sensitized	Sensitized	Sensitized	Sensitized	Sensitized	Sensitized	Sensitized	Sensitized	S+P C5	S+P C5	S+P C5	S+P C5	S+P C5	S+P C5	S+P C5	S+P C5	S+P C5	S+P C5	S+P C5	S+P C5
Tox	1313.72	1075.02	1131.51	1440.54	1533.83	1208.89							2824.31	3218.36	4473.18	3487.55	5481.1	6258.82							997.294	272.424	934.29	617.473	569.629	619.179	874.047	657.597					3831.51	4384.4	4670.91	6458.3	8472.65	7130.4	8229.66	9025.53	7312.48	6901.41
Satb1	8055.69	7809.71	10466.4	11829.9	10749.6	11229.7							2689.82	2175.35	4468.64	4408.89	3732.66	2203.04							2003.61	3428.34	4583.52	5096.6	1703.45	1568.59	2545.94	2503.35					344.405	893.398	411.773	428.353	439.889	542.647	242.07	128.049	484.536	282.481
Ccr7	20731.5	21295.8	21989.3	20942.1	17705.4	17228.7							8659.99	11189.4	7456.2	11290.9	7529.36	4891.72							11464.1	6112.33	1965.31	2064.78	4154.3	2842.03	4161.06	2632.52					1333.63	2783.57	1345.96	363.134	1883.46	936.867	1672.49	1616.85	1691.97	1143.15
Nfatc1	2515.48	1784.81	1009.9	1499.5	1235.72	1707.5							4463.15	3647.73	3693.18	4619.4	5075.52	4223.98							1287.82	2678.15	1611.38	1976.57	2272.17	2585.07	2088.75	1447.57					3906.38	4680.09	6712.2	4480.8	4689.93	5205.61	5912.39	6702.49	5982.55	3986.85

## Sheet: RNASeq LeadingEdge Counts2
	Na√Øve	Na√Øve	Na√Øve	Na√Øve	Na√Øve	Na√Øve	Na√Øve	Na√Øve	Na√Øve	Na√Øve	Na√Øve	Na√Øve	N+P C5	N+P C5	N+P C5	N+P C5	N+P C5	N+P C5	N+P C5	N+P C5	N+P C5	N+P C5	N+P C5	N+P C5	Sensitized	Sensitized	Sensitized	Sensitized	Sensitized	Sensitized	Sensitized	Sensitized	Sensitized	Sensitized	Sensitized	Sensitized	S+P C5	S+P C5	S+P C5	S+P C5	S+P C5	S+P C5	S+P C5	S+P C5	S+P C5	S+P C5	S+P C5	S+P C5
Il10	0	0	0	0	0	0							0	0	14.5115	458.026	0	0							0	0	0	0	0	0	0	0					38.3712	223.494	278.423	263.292	5.82084	3.56223	795.898	31.5344	0	0
Il21	0	0	0.86243	0	0	0							89.067	0.558355	1152.76	0	0	150.495							0	0	0	0	0	0	0	0					111.37	247.171	460.864	18.519	636.966	200.672	808.369	706.179	1053.13	629.204
Tnfsf4	0	0	0	0	0	0							251.169	374.656	507.903	545.823	207.639	545.07							0	0	0	0	0.907053	0	0.747049	0					2422.07	1354.25	504.092	1301.97	2406.5	1365.52	3026.61	3290.09	1394.77	1506.88

## Sheet: RNASeq Ribosome Counts
	Na√Øve	Na√Øve	Na√Øve	Na√Øve	Na√Øve	Na√Øve	Na√Øve	Na√Øve	Na√Øve	Na√Øve	Na√Øve	Na√Øve	N+P C5	N+P C5	N+P C5	N+P C5	N+P C5	N+P C5	N+P C5	N+P C5	N+P C5	N+P C5	N+P C5	N+P C5
Rpl31	9212.31	10332.3	7085.71	12942.1	8605.76	13280.6							4583.39	4849.87	4289.06	5128.19	3154.37	4065.89
Rpl37a	20435.4	33986	24674.9	30885.2	28252.3	33493.1							18899.1	14476.5	16843.3	13568.3	12683.5	9373.69
Rpl12	12146.7	12824.2	9874.8	14132.1	12855	19147.9							7074.59	6645.54	7203.16	8350.24	5937.13	6827.92
Rps20	24154.4	34122	22339.5	29274.5	20870.5	32495.9							17104.4	13484.8	14523.3	11286.7	8986.71	8398.63
Rps24	30172.3	36205.4	33179.3	44689	39478.1	52308.6							20819.4	19363.7	22635.3	21491.2	17410.7	24344.8
Rplp1	37214	49805.4	28491.2	47835.4	32639.3	51247.1							25152.5	23554.2	21146.9	23730.6	14090.4	12441.8

## Sheet: CD8 Pheno2 Fig 5 Percent1
	Naive	Naive	Naive	Naive	Naive	Naive	Naive	Naive	Naive	Naive	Naive	Naive	Naive	Naive	Naive	NPP	NPP	NPP	NPP	NPP	NPP	NPP	NPP	NPP	NPP	NPP	NPP	NPP	NPP	NPP	SUB	SUB	SUB	SUB	SUB	SUB	SUB	SUB	SUB	SUB	SUB	SUB	SUB	SUB	SUB	SPP	SPP	SPP	SPP
Tox	7.26	6.04	3.4	4.41	3.32	4.15	3.36	2.51	2.62	3.54	3.11	7.2	5			49.7	26	36.7	23.6												0.71	1.76	2.17	1.53	2.92											72.3	71.9	77	90.1
Eomes	21.4	18.4	21.1	23.5	23.2	19.2	16.4	22.8	22.7	14.6	30.4	18.8	20.3			36.1	17.1	27.3	21.6												39.2	39.9	47.4	51.4	47											77.8	78.6	79.8	86
NFATc1	10.3	12.4	13.6	11	12.2	7.17	7.72	8.91	9.61	11	10.4	9.42	15			50.5	23.7	29.2	21.6												17.9	20.8	28.9	10.7	19.3											43.1	45.3	44.1	70.6
Slamf6	0.43	1.21	1.13	0.74	1.48	1.13	2.01	0.28	5.24	1.67	2.42	1.66	1.88			50.3	49.4	48.6	40.4												14.3	18.7	16	4.86	7.2											54.1	45.5	68.7	68.3
[truncated: 11 more columns]

[truncated: 7 more sheets: CD8 Pheno2 Fig 5 Percent2, CD8 Pheno2 Fig 5 Percent3, Pheno2 Cluster Graph Fig 5, Marker MFI Panel2 Fig5, IFNg Percentages Fig7, TNFa Percentages Fig7, AdTr Graft Survival Fig7]
